# Supplementary material for: Polarization-resolved microscopy reveals a muscle myosin motor-independent mechanism of molecular actin ordering during sarcomere maturation
Source: PLoS Biol. 2018 Apr 27;16(4):e2004718. doi: 10.1371/journal.pbio.2004718 (PMC5955565; doi:10.1371/journal.pbio.2004718)
Supplement: S1 Data — Table listing the individual experimental data for indicated figures in the different sheets. It includes the samples sizes, statistics, and p-values. (XLSX) [file pbio.2004718.s003.xlsx]

## Sheet: Fig1B-E_Fig1B’-E’
Figure 1 B-E, B’-E’
	Drosophila pupal eye – Ommatidia	Drosopihla embryo – Furrow canal	Fibroblast – Stress fibers	Flight muscles – Sarcomeres
ᴪ	Number of pixels
< 123	0	100	2	2
124	0	25	3	3
125	0	37	21	167
126	0	45	38	1191
127	0	38	54	2225
128	0	46	79	1459
129	0	48	95	419
130	0	79	109	105
131	0	65	122	18
132	0	87	142	2
133	0	98	142	0
134	0	95	147	0
135	0	144	132	0
136	0	146	115	0
137	0	164	68	0
138	0	226	78	0
139	0	231	54	0
140	0	250	63	0
141	0	272	62	0
142	0	314	100	0
143	0	319	89	0
144	0	364	106	0
145	0	345	94	0
146	0	404	83	0
147	0	371	73	0
148	0	415	67	0
149	0	367	65	0
150	0	344	51	0
151	0	290	49	0
152	0	319	35	0
153	0	236	21	0
154	0	267	20	0
155	0	231	22	0
156	0	204	24	0
157	0	178	21	0
158	0	163	19	0
159	0	155	23	0
160	0	127	14	0
161	0	95	13	0
162	0	87	17	0
163	0	74	11	0
164	0	65	6	0
165	0	61	11	0
166	1	44	7	0
167	1	47	9	0
168	13	45	7	0
169	28	37	4	0
170	72	26	7	0
171	178	34	4	0
172	370	24	8	0
173	698	12	4	0
174	1214	18	11	0
175	1974	10	8	0
176	2656	5	6	0
177	2968	0	3	0
178	1405	0	1	0
179	0	0	0	0
180	0	0	0	0
	11578	8293	2639	5591	Total number of pixels

## Sheet: Fig2D-J
Figure 2D-J
TYPE	AGE (h APF)												no of pupae	AVG	STD	STD in %		Statistical test:	non-parametric Mann-Whitney U test
Wild-type saromcere length	90	Id	06_A	06_B	06_C	06_D	06_E	06_F					6
		L (µm)	3.1017	3.0839	3.0556	3.044	3.0347	3.0228						3.05712	0.0301977	0.987784		comparison	P-value
																		48h vs 72h APF	0.00024975	***
	72	Id	05_A	05_B	05_C	05_D	05_E	05_F					6					72h vs 90h APF	0.0021645	**
		L (µm)	2.4113	2.7279	2.7371	2.7461	2.764	2.747						2.6889	0.136524	5.0773
	48	Id	04_A	04_B	04_C	04_D	04_E	10_A	10_B	10_C	10_D	10_E	10
		L (µm)	2.1308	2.1287	2.1245	2.127	2.1165	2.1007	2.0956	2.0895	2.0844	2.085		2.10827	0.0191147	0.906655
For Figures 2G-J & 4C-F
TYPE	AGE (h APF)
Wild-type saromcere length	90	Id	06_A	06_B	06_C	06_D	06_E	06_F
		Nbr sarcomeres	4442	18366	22549	14545	16689	22852
	72	Id	05_A	05_B	05_C	05_D	05_E	05_F
		Nbr sarcomeres	269	3724	6547	14652	13317	20023
	48	Id	04_A	04_B	04_C	04_D	04_E	10_A	10_B	10_C	10_D	10_E
		Nbr sarcomeres	7244	15270	19592	20716	24626	48575	49050	51634	43698	61544

## Sheet: Fig2K
Figure 2K
TYPE	AGE (h APF)										no of pupae	AVG	STD	AVG-AVG(WT90)		Statistical test:	non-parametric Mann-Whitney U test
Wild type, actin order Psi	90	Id	06_A_1	06_B_1	06_C_1	06_D_1	06_E_1	06_F_1			6
		ᴪ	127.205	128.192	129.51	128.865	131.189	131.41				129.395	1.66224	0		comparison	P-value
																18h vs 22h APF	0.662005	ns
	72	id	05_A_1	05_B_1	05_C_1	05_D_1	05_E_1	05_F_1			6					22h vs 32h APF	0.0001554	***
		ᴪ	128.008	129.305	130.167	131.924	130.165	133.008				130.429	1.79723	1.03416		32h vs 48h APF	0.000666001	***
																48h vs 72h APF	0.00217	**
	48	id	04_A_1	04_B_1	04_C_1	04_D_1	04_E_1	10_A_2			6					72h vs 90h APF	0.3939	ns
		ᴪ	135.068	135.253	135.818	139.942	139.179	139.278				137.423	2.26701	8.02756
	32	id	09_A_2	09_B_2	09_C_2	09_D_2	09_E_2	09_F_2	16_A_4	16_B_4	7
		ᴪ	147.147	145.134	152.883	149.394	143.173	142.953	150.433	159.433		148.819	5.53898	19.4234
	22	id	14_A_3	14_B_3	14_C_3	14_D_3	14_E_3	14_F_3	14_G_3	14_H_3	7
		ᴪ	162.705	164.697	164.584	165.894	162.79	161.782	163.593	160.15		163.274	1.82262	33.8789
	18	id	13_A_3	13_B_3	13_C_3	13_D_3	13_E_3	13_F_3			6
		ᴪ	160.081	160.991	162.029	164.883	161.818	165.975				162.629	2.30053	33.2341

## Sheet: Fig4A,B_Fig4S1
Figure 4A, B_Fig4S1
TYPE	AGE (h APF)
wild type	32	Id \ d (µm)	-50.0902	-48.7365	-47.3827	-46.0289	-44.6751	-43.3213	-41.9675	-40.6137	-39.2599	-37.9061	-36.5523	-35.1985	-33.8448	-32.491	-31.1372
		35_A	156.261	156.937	156.218	157.108	155.944	155.959	155.697	156.145	156.34	155.798	157.007	156.646	156.174	157.58	158.082
		35_G	154.016	154.528	154.682	153.715	153.823	154.516	154.304	153.955	153.967	154.38	154.067	153.329	153.105	153.895	153.444
		36_A	152.775	151.767	151.681	149.869	149.912	149.864	149.6	149.437	149.334	150.182	151.233	150.472	150.874	152.105	153.173
		36_D	147.192	147.571	147.574	148.337	147.237	145.863	146.077	146.474	146.448	145.796	145.303	144.96	145.08	145.675	145.833
		36_E	159.93	158.862	157.446	159.791	159.422	161.352	160.197	158.071	155.736	154.62	154.646	154.773	154.024	155.053	153.242
		36_F	154.061	154.169	155.199	156.233	155.363	155.785	156.148	156.405	155.713	156.255	157.148	156.773	156.684	155.437	154.821
		Id \ d (µm)	-29.7834	-28.4296	-27.0758	-25.722	-24.3682	-23.0144	-21.6606	-20.3069	-18.9531	-17.5993	-16.2455	-14.8917	-13.5379	-12.1841	-10.8303
		35_A	158.422	157.477	157.493	158.21	157.85	157.779	158.103	158.357	157.876	157.33	157.185	156.935	157.735	158.459	157.965
		35_G	153.408	153.711	153.172	153.008	152.093	151.715	152.101	152.093	152.117	152.89	153.26	152.591	152.37	152.243	152.119
		36_A	153.069	152.189	152.505	151.554	151.741	153.635	153.377	152.188	153.007	153.922	153.414	153.285	153.298	153.316	153.687
		36_D	146.566	147.497	148.239	148.411	148.016	147.936	147.526	147.915	148.432	148.633	148.741	148.661	148.837	148.842	148.385
		36_E	153.234	153.772	153.104	151.728	151.843	153.346	154.387	155.563	156.079	155.215	154.529	154.099	153.736	153.435	153.056
		36_F	154.551	154.491	154.481	153.491	153.522	153.122	152.429	152.536	152.593	151.78	151.398	151.689	152.241	152.905	153.438
		Id \ d (µm)	-9.47653	-8.12274	-6.76895	-5.41516	-4.06137	-2.70758	-1.35379	0	1.35379	2.70758	4.06137	5.41516	6.76895	8.12274	9.47653
		35_A	157.355	157.561	157.871	157.501	158.212	158.19	158.255	158.632	158.616	158.228	158.562	159.48	159.822	159.121	158.943
		35_G	152.007	151.495	151.205	150.923	151.494	151.902	151.913	151.896	152.804	153.997	153.915	152.809	153.915	153.866	152.856
		36_A	153.274	152.381	152.359	153.466	153.75	153.885	154.274	153.419	153.017	152.705	152.912	153.742	154.552	155.038	155.847
		36_D	148.422	148.909	149.228	149.866	149.856	149.124	148.447	147.858	147.949	148.261	148.183	148.385	148.513	148.651	148.706
		36_E	152.749	153.053	154.318	154.739	154.322	154.285	154.352	155.583	157.416	156.624	155.298	155.637	155.711	154.765	155.079
		36_F	153.346	152.523	152.559	153.208	152.987	151.737	151.408	151.678	152.224	152.082	151.895	152.808	153.148	153.257	153.189
		Id \ d (µm)	10.8303	12.1841	13.5379	14.8917	16.2455	17.5993	18.9531	20.3069	21.6606	23.0144	24.3682	25.722	27.0758	28.4296	29.7834
		35_A	159.332	159.238	158.993	159.094	159.196	158.907	159.282	159.839	161.34	160.613	159.749	159.989	160.258	160.357	160.181
		35_G	153.256	154.479	155.754	155.438	155.454	155.764	155.229	153.915	154.008	154.486	155.916	156.417	155.382	156.067	154.791
		36_A	155.052	154.151	155.435	155.458	153.769	152.255	152.881	154.455	154.425	154.344	155.64	156.442	156.376	157.397	158.341
		36_D	148.219	147.928	147.549	147.676	147.578	148.353	149.082	149.456	149.385	149.253	148.892	148.226	149.153	149.28	148.713
		36_E	154.832	154.133	154.206	153.289	151.669	151.921	151.076	151.248	152.735	154.477	155.008	153.547	152.986	153.57	154.899
		36_F	153.201	154.063	154.082	153.825	153.184	152.983	153.263	153.872	154.193	153.549	153.239	152.05	151.96	152.248	152.44
		Id \ d (µm)	31.1372	32.491	33.8448	35.1985	36.5523	37.9061	39.2599	40.6137	41.9675	43.3213	44.6751	46.0289	47.3827	48.7365	50.0902
		35_A	160.107	159.46	159.108	159.096	159.672	159.171	159.613	158.587	158.709	158.987	159.244	159.196	159.413	159.777	160.3
		35_G	155.16	155.291	157.761	157.821	156.591	156.129	157.078	157.488	156.017	155.956	156.567	157.489	157.773	158.657	159.857
		36_A	158.223	155.712	155.053	155.911	155.801	154.512	153.129	151.999	151.289	153.136	152.739	151.165	151.246	152.68	152.037
		36_D	148.844	149.246	149.083	149.095	147.586	147.358	147.378	146.701	147.461	147.77	147.867	148.338	148.259	147.793	147.504
		36_E	153.713	153.037	153.929	154.241	155.267	155.684	154.827	153.963	155.05	155.23	153.177	155.143	155.233	153.991	155.191
		36_F	152.149	152.354	151.779	151.27	152.171	153.08	151.984	152.192	152.031	153.286	152.775	151.757	152.426	153.467	153.112

## Sheet: Fig4C-F
Figure 4C-F
TYPE	wild type
AGE (h APF)	90						72						48
d (µm) \ Id	06_A	06_B	06_C	06_D	06_E	06_F	05_A	05_B	05_C	05_D	05_E	05_F	04_A	04_B	04_C	04_D	04_E	10_A	10_C	10_D	10_E
-1.617	129.906	128.129	129.558	128.04	129.689	131.466	130.298	129.116	129.054	131.333	129.446	132.859	135.141	134.416	136.213	139.839	138.731	139.118	139.91	139.436	135.62
-1.54	129.959	128.184	129.682	128.255	129.786	131.51	130.416	129.168	129.126	131.398	129.503	132.837	135.152	134.421	136.19	139.888	138.736	139.151	139.898	139.786	135.915
-1.463	129.935	128.166	129.681	128.347	129.823	131.478	130.513	129.221	129.154	131.456	129.514	132.819	135.223	134.442	136.193	139.965	138.758	139.173	139.944	140.233	136.243
-1.386	129.865	128.067	129.558	128.329	129.79	131.334	130.649	129.27	129.128	131.523	129.452	132.833	135.325	134.533	136.31	140.091	138.762	139.203	140.057	140.498	136.566
-1.309	129.815	127.958	129.377	128.198	129.649	131.227	130.799	129.296	129.045	131.561	129.348	132.883	135.411	134.706	136.496	140.219	138.809	139.291	140.205	140.749	136.848
-1.232	129.787	127.852	129.213	128.038	129.492	131.228	130.869	129.291	128.95	131.507	129.254	132.952	135.533	134.907	136.66	140.263	138.954	139.427	140.369	140.937	137.104
-1.155	129.757	127.742	129.063	127.906	129.379	131.254	130.874	129.269	128.882	131.416	129.18	133.03	135.665	135.044	136.809	140.327	139.105	139.548	140.545	140.911	137.324
-1.078	129.74	127.667	128.939	127.765	129.288	131.273	130.84	129.226	128.854	131.358	129.128	133.097	135.739	135.105	136.885	140.425	139.251	139.654	140.696	140.875	137.385
-1.001	129.74	127.64	128.858	127.653	129.188	131.298	130.754	129.144	128.86	131.313	129.105	133.119	135.739	135.095	136.829	140.505	139.334	139.709	140.773	140.796	137.231
-0.924	129.735	127.63	128.808	127.597	129.168	131.315	130.586	129.051	128.885	131.255	129.103	133.079	135.621	134.961	136.652	140.462	139.318	139.658	140.733	140.592	136.947
-0.847	129.714	127.625	128.76	127.552	129.207	131.314	130.394	128.999	128.92	131.211	129.121	133	135.426	134.772	136.425	140.316	139.185	139.505	140.58	140.628	136.687
-0.77	129.68	127.617	128.706	127.523	129.21	131.296	130.241	128.997	128.937	131.198	129.154	132.909	135.212	134.603	136.245	140.189	138.929	139.304	140.381	140.854	136.434
-0.693	129.645	127.628	128.679	127.482	129.155	131.278	130.1	129.023	128.92	131.207	129.191	132.83	135.04	134.442	136.166	140.05	138.676	139.131	140.158	140.732	136.135	no of pupae	Statistical test:	Wilcoxon Signed-Rank Test
-0.616	129.614	127.646	128.68	127.43	129.12	131.293	129.999	129.045	128.902	131.218	129.235	132.793	134.949	134.349	136.123	139.888	138.525	139.008	139.929	140.408	135.888	9	comparison at 48h APF	P-value
-0.539	129.59	127.654	128.664	127.381	129.121	131.328	129.962	129.056	128.899	131.233	129.274	132.783	134.91	134.355	136.061	139.828	138.473	138.909	139.76	140.175	135.721		0 µm (Z-disc) to +/- 0.693 µm	0.00384289702761	**
-0.462	129.597	127.681	128.648	127.388	129.139	131.353	129.936	129.086	128.903	131.278	129.29	132.797	134.909	134.402	136.025	139.882	138.419	138.843	139.67	139.985	135.59
-0.385	129.633	127.735	128.669	127.42	129.159	131.407	129.889	129.131	128.908	131.352	129.302	132.84	134.927	134.436	136.052	139.898	138.413	138.8	139.615	139.943	135.508
-0.308	129.66	127.793	128.695	127.436	129.142	131.513	129.815	129.149	128.91	131.424	129.329	132.868	134.934	134.43	136.117	139.826	138.467	138.746	139.538	139.772	135.467
-0.231	129.685	127.844	128.714	127.447	129.113	131.61	129.727	129.142	128.923	131.499	129.368	132.87	134.926	134.448	136.19	139.761	138.476	138.664	139.459	139.285	135.396
-0.154	129.723	127.883	128.705	127.384	129.114	131.678	129.671	129.134	128.952	131.571	129.413	132.865	134.928	134.48	136.195	139.749	138.441	138.57	139.439	139.003	135.294
-0.077	129.752	127.896	128.685	127.328	129.147	131.739	129.654	129.112	128.973	131.614	129.446	132.862	134.918	134.486	136.176	139.765	138.406	138.507	139.47	139.004	135.184
0	129.767	127.891	128.695	127.404	129.166	131.772	129.655	129.077	128.98	131.621	129.457	132.877	134.93	134.472	136.219	139.812	138.346	138.508	139.51	138.876	135.108
0.077	129.776	127.883	128.722	127.469	129.143	131.743	129.679	129.049	128.977	131.593	129.455	132.909	134.951	134.491	136.303	139.871	138.29	138.537	139.56	138.749	135.125
0.154	129.77	127.86	128.725	127.44	129.139	131.679	129.726	129.056	128.948	131.535	129.45	132.933	134.976	134.524	136.359	139.935	138.296	138.575	139.639	138.882	135.232
0.231	129.745	127.804	128.707	127.432	129.163	131.608	129.817	129.097	128.909	131.481	129.44	132.913	135.007	134.517	136.373	139.981	138.331	138.643	139.707	139.228	135.42
0.308	129.701	127.741	128.688	127.463	129.162	131.524	129.952	129.114	128.908	131.45	129.423	132.855	135.022	134.478	136.333	139.946	138.388	138.724	139.737	139.585	135.662
0.385	129.663	127.69	128.701	127.517	129.161	131.442	130.055	129.092	128.933	131.42	129.398	132.822	134.999	134.459	136.286	139.883	138.486	138.798	139.748	139.817	135.894
0.462	129.661	127.643	128.743	127.582	129.166	131.391	130.126	129.083	128.934	131.383	129.36	132.835	134.973	134.434	136.278	139.859	138.586	138.873	139.787	140.033	136.121
0.539	129.687	127.609	128.758	127.603	129.194	131.358	130.205	129.095	128.924	131.352	129.323	132.872	134.966	134.424	136.298	139.855	138.656	138.968	139.92	140.214	136.262
0.616	129.7	127.609	128.765	127.562	129.244	131.317	130.263	129.088	128.953	131.319	129.3	132.922	135.008	134.464	136.321	139.885	138.713	139.114	140.12	140.263	136.302
0.693	129.708	127.602	128.795	127.525	129.262	131.279	130.29	129.071	128.993	131.294	129.286	132.975	135.128	134.569	136.369	139.981	138.838	139.304	140.341	140.328	136.339
0.77	129.744	127.598	128.808	127.52	129.292	131.262	130.327	129.08	128.991	131.309	129.28	133.044	135.29	134.743	136.482	140.165	139.014	139.505	140.538	140.562	136.5
0.847	129.784	127.61	128.825	127.591	129.346	131.257	130.406	129.108	128.966	131.352	129.282	133.115	135.458	134.939	136.636	140.409	139.227	139.683	140.704	140.827	136.752
0.924	129.809	127.63	128.88	127.715	129.384	131.262	130.522	129.156	128.961	131.389	129.291	133.177	135.597	135.088	136.758	140.611	139.41	139.788	140.825	141.114	137
1.001	129.837	127.669	128.954	127.771	129.414	131.266	130.646	129.234	128.966	131.43	129.299	133.224	135.686	135.15	136.861	140.724	139.533	139.776	140.846	141.249	137.249
1.078	129.87	127.703	129.041	127.791	129.478	131.253	130.733	129.311	128.972	131.51	129.301	133.242	135.738	135.14	136.947	140.725	139.598	139.654	140.753	141.012	137.448
1.155	129.889	127.744	129.102	127.891	129.612	131.265	130.776	129.355	129.018	131.615	129.328	133.224	135.691	135.08	136.932	140.573	139.491	139.5	140.61	140.721	137.516
1.232	129.891	127.817	129.161	128.076	129.818	131.331	130.823	129.373	129.14	131.68	129.394	133.155	135.524	134.984	136.821	140.364	139.293	139.385	140.48	140.63	137.476
1.309	129.9	127.922	129.317	128.248	129.936	131.4	130.839	129.394	129.258	131.688	129.464	133.038	135.357	134.868	136.727	140.202	139.153	139.308	140.346	140.515	137.319
1.386	129.955	128.043	129.537	128.295	129.898	131.462	130.783	129.402	129.29	131.673	129.51	132.943	135.242	134.741	136.644	140.053	139.07	139.262	140.205	140.379	137.058
1.463	130.051	128.111	129.689	128.195	129.889	131.536	130.73	129.365	129.283	131.631	129.5	132.921	135.174	134.63	136.52	139.955	138.988	139.238	140.134	140.307	136.79
1.54	130.109	128.097	129.729	128.076	129.887	131.559	130.684	129.311	129.263	131.576	129.443	132.945	135.13	134.569	136.393	139.953	138.945	139.198	140.128	140.259	136.512
1.617	130.091	128.036	129.691	127.973	129.837	131.488	130.59	129.278	129.223	131.543	129.375	132.985	135.106	134.565	136.375	139.971	138.985	139.165	140.079	140.295	136.301

## Sheet: Fig5M
Figure 5M
genotype / age	wild type, 90h APF				sqh-IR[GD7916], 90h APF				sqh-IR[KK109493], 90h APF				zip-IR[HMS01618], 90h APF				zip-IR[HMS01703], 90h APF				zip-IR[GD7819], 90h APF
no of pupae	10				10				9				10				10				10
	file/pupal name	sarcomere length [µm]	mean sarcomere length per pupae [µm]		file/pupal name	sarcomere length [µm]	mean sarcomere length per pupae [µm]		file/pupal name	sarcomere length [µm]	mean sarcomere length per pupae [µm]		file/pupal name	sarcomere length [µm]	mean sarcomere length per pupae [µm]		file/pupal name	sarcomere length [µm]	mean sarcomere length per pupae [µm]		file/pupal name	sarcomere length [µm]	mean sarcomere length per pupae [µm]
	140612_Mef2Gal4_W-_90h_ratAlphaActinin633_mouseMHC488_Phalloidin_Dapi_p1_100x_2k0	2.972	3.05297		140709-90h_Mef2Gal4x7916_mhc488_Ket633_Phalloidin_p1_100x_2k0_same-settings-as-W-	1.775	1.897		140702-90h_Mef2Gal4x109493_mhc488_Ket633_Phalloidin_p1_100x_2k0	2.621	2.41981		140702_p1	2.535	2.77125		140916_90h_Mef2Gal4xHMS01703_mhc488_Ket633_Phalloidin_p1_100x_2k0.lsm	1.799	1.88064		140814-90h_Mef2Gal4x7819_mhc488_Ket633_Phalloidin_p1_100x_2k0.lsm	3.432	3.04661
	n=36	3.045			n=36	1.779			n=36	2.71			n=36	2.525			n=36	1.929			n=36	3.466
	p1	3.05			p1	1.744			p1	2.658			p1	2.581			p1	1.838			p1	3.57
		3.02				1.772				2.658				2.669				1.911				3.515
		2.989				1.692				2.616				2.73				1.972				3.491
		3.105				1.859				2.703				2.744				1.889				3.445
		2.908				1.773				2.503				2.757				1.87				3.524
		2.967				1.859				2.624				2.779				1.934				3.548
		2.976				1.718				2.76				2.498				1.955				3.433
		2.904				1.864				2.673				2.458				1.9				3.681
		3.052				1.8				2.443				2.509				1.962				3.709
		2.963				1.711				2.484				2.537				1.908				2.654
		3.108				1.775				2.437				2.537				1.894				2.561
		3.035				1.727				2.417				2.589				1.948				2.535
		3.172				1.669				2.59				2.897				1.823				2.702
		3.084				1.699				2.239				2.877				1.82				2.633
		3.062				1.749				2.355				2.956				1.844				2.571
		2.974				1.744				2.379				2.846				1.829				2.666
		2.98				1.746				2.036				2.822				1.817				2.649
		3.002				1.771				2.206				2.76				1.785				2.586
		3.096				1.718				2.16				2.879				1.819				2.602
		3.087				1.773				2.178				2.851				1.792				3.389
		3.227				1.993				2.297				2.88				1.919				3.674
		3.159				2.049				2.549				2.935				1.977				3.316
		3.139				2.142				2.541				2.745				1.993				3.724
		2.977				2.146				2.755				2.894				1.993				3.583
		3.117				2.05				2.37				2.963				2.003				3.605
		3.018				2.085				2.206				2.972				1.889				2.664
		3.093				2.165				2.232				2.94				1.983				2.729
		3.054				2.082				2.243				2.885				1.857				2.732
		3.117				2.165				2.204				3.017				1.723				2.681
		3.106				2.214				2.119				2.936				1.921				2.503
		3.038				2.106				2.368				2.8				1.702				2.607
		3.025				2.079				2.201				2.894				1.914				2.283
		3.103				2.195				2.285				2.744				1.775				2.568
		3.183				2.104				2.293				2.824				1.816				2.647
	140612_Mef2Gal4_W-_90h_ratAlphaActinin633_mouseMHC488_Phalloidin_Dapi_p2_100x_2k0	3.28	3.36992		140709-90h_Mef2Gal4x7916_mhc488_Ket633_Phalloidin_p2_100x_2k0_same-settings-as-W-	1.872	1.94839		140702-90h_Mef2Gal4x109493_mhc488_Ket633_Phalloidin_p2_100x_2k0	2.803	2.61797		140702_p2	2.74	2.66408		140916_90h_Mef2Gal4xHMS01703_mhc488_Ket633_Phalloidin_p2_100x_2k0.lsm	2.537	2.47367		140814-90h_Mef2Gal4x7819_mhc488_Ket633_Phalloidin_p2_100x_2k0.lsm	2.828	3.08192
	n=36	3.303			n=36	1.858			n=36	2.784			n=36	2.66			n=36	2.439			n=36	2.827
	p2	3.358			p2	1.775			p2	2.851			p2	2.495			p2	2.63			p2	2.807
		3.358				1.859				2.934				2.464				2.636				2.813
		3.47				1.882				2.879				2.437				2.602				2.846
		3.39				1.744				2.216				2.74				2.554				2.806
		3.382				1.889				2.301				2.74				2.581				2.869
		3.368				1.785				2.25				2.824				2.585				3.363
		3.457				1.862				2.721				2.749				2.591				3.343
		3.407				1.789				2.063				2.607				2.631				3.446
		3.349				1.837				2.74				2.638				2.519				3.406
		3.491				1.884				2.776				2.823				2.549				3.37
		3.426				1.854				2.8				2.702				2.491				3.391
		3.335				2.087				2.849				2.721				2.556				3.356
		3.451				2.137				2.812				2.574				2.521				3.368
		3.407				2.149				2.272				3.018				2.498				3.356
		3.49				2.091				2.408				2.776				2.534				3.455
		3.415				2.146				2.427				2.773				2.476				2.825
		3.384				2.253				2.383				2.769				2.215				2.912
		3.465				2.17				2.424				2.853				2.329				2.912
		3.418				2.352				2.556				2.769				2.409				2.802
		3.41				2.166				2.69				2.742				2.579				2.885
		3.338				2.242				2.688				2.784				2.121				2.888
		3.296				2.28				2.605				2.74				2.374				2.947
		3.463				2.311				2.607				2.467				2.316				2.928
		3.27				2.378				2.66				2.412				2.403				2.968
		3.301				2.09				2.528				2.381				2.413				2.99
		3.327				2.325				2.678				2.451				2.441				2.957
		3.363				2.333				2.664				2.382				2.443				2.984
		3.325				1.497				2.678				2.393				2.396				2.894
		3.213				1.629				2.694				2.39				2.484				3.14
		3.39				1.532				2.804				2.698				2.537				3.325
		3.352				1.516				2.768				2.678				2.493				2.95
		3.298				1.548				2.63				2.878				2.436				3.324
		3.268				1.609				2.665				2.83				2.38				3.405
		3.299				1.411				2.639				2.809				2.353				3.263
	140612_Mef2Gal4_W-_90h_ratAlphaActinin633_mouseMHC488_Phalloidin_Dapi_p3_100x_2k0	3.129	3.07417		141001_90h_MEFx7916_MHC488_Ket633_Phalloidin_P1_63x_3k0_speed3_MALE.czi	1.905	1.88928		140702-90h_Mef2Gal4x109493_mhc488_Ket633_Phalloidin_p3_100x_2k0	3.051	3.06061		140702_p3	1.974	1.99672		140916_90h_Mef2Gal4xHMS01703_mhc488_Ket633_Phalloidin_p3_100x_2k0.lsm	2.45	2.28186		140814-90h_Mef2Gal4x7819_mhc488_Ket633_Phalloidin_p3_100x_2k0.lsm	2.907	3.01892
	n=36	3.211			n=36	1.875			n=36	3.09			n=36	1.885			n=36	2.466			n=36	3.031
	p3	3.127			p3	1.963			p3	3.041			p3	1.979			p3	2.228			p3	3.03
		3.102				2.062				3.061				1.97				2.376				2.907
		3.076				1.919				3.028				1.949				2.54				2.823
		3.047				1.955				3.042				2.184				2.452				2.931
		3.129				1.955				3				2.114				2.225				2.907
		3.127				1.988				3.144				2.017				2.299				2.802
		2.989				1.938				3.01				1.928				2.525				2.822
		3.072				2.055				3.113				2.14				2.354				2.933
		3.017				1.695				3.127				2.213				2.054				2.72
		3.072				1.57				3.056				2.035				2.201				2.781
		3.128				1.673				2.982				2.33				2.335				2.886
		3.046				1.673				2.968				1.996				2.372				2.865
		3.101				1.73				2.992				1.958				2.345				2.7
		3.017				1.732				3.14				1.96				2.326				3.063
		3.045				1.699				3.118				2.016				2.223				3.488
		3.072				1.74				3.039				1.949				2.161				3.383
		3.072				1.732				3.092				1.796				1.996				3.056
		3.044				1.757				3.131				1.959				2.188				3.153
		3.072				1.786				3.038				1.771				2.329				3.276
		3.017				1.761				3.082				1.956				2.133				3.229
		3.017				1.988				3.078				2.093				2.188				3.111
		3.103				1.949				3.005				1.922				2.498				3.343
		3.049				1.97				3.067				2.021				2.325				3.508
		3.049				1.904				3.033				1.953				2.16				2.71
		3.129				1.933				3.104				2.039				2.305				2.661
		3.017				1.936				2.971				1.917				2.3				3.321
		3.073				1.993				3.067				1.944				2.242				3.263
		3.074				1.891				3.181				1.913				2.269				3.031
		2.989				1.885				3.069				2.057				2.242				3.259
		3.1				1.98				3.041				1.882				2.187				3.47
		3.1				2.117				3.168				2.01				2.33				2.884
		3.047				2.06				3.053				1.996				2.133				2.732
		3.101				2.112				2.982				2.025				2.176				2.953
		3.11				2.133				3.018				2.031				2.214				2.742
	140620_90h_mef2Gal4-W-_mouseMHC488_ratAlphaActinin633_OFF_phalloidin_Dapi_p1_100x_2k0.lsm	3.189	3.18603		141004_90h_MEFx7916_mhc488_Kettin633_Phalloidin_p1_100x_2k0_speed4.lsm	2.127	2.11928		140702-90h_Mef2Gal4x109493_mhc488_Ket633_Phalloidin_p4_100x_2k0	2.99	2.99294		140702_p4	1.808	1.95664		140916_90h_Mef2Gal4xHMS01703_mhc488_Ket633_Phalloidin_p4_100x_2k0.lsm	3.127	2.71722		140814-90h_Mef2Gal4x7819_mhc488_Ket633_Phalloidin_p4_100x_2k0.lsm	2.982	3.05939
	n=36	3.268			n=36	2.248			n=36	3.093			n=36	1.838			n=36	3.045			n=36	3.19
	p4	3.238			p4	2.243			p4	3.108			p4	1.828			p4	2.916			p4	3.322
		3.218				2.133				3.203				1.919				2.908				2.94
		3.197				2.215				2.947				1.831				2.426				3.313
		3.304				2.236				2.671				2.068				2.653				3.194
		3.281				2.048				3.059				2.024				2.547				3.241
		3.162				2.484				3.076				2.068				2.529				3.216
		3.135				2.455				3.1				2.086				2.571				3.27
		3.157				2.434				3.112				2.111				2.787				3.112
		3.155				2.384				2.915				1.993				2.745				3.055
		3.114				2.195				3.045				1.97				2.823				3.133
		3.157				2.252				3.075				1.905				2.824				3.163
		3.093				2.111				2.834				1.952				2.935				3.078
		3.176				2.076				3.161				2.079				2.512				3.101
		3.219				2.188				2.878				2.058				2.828				3.129
		3.238				2.191				2.934				2.086				2.444				3.135
		3.238				2.274				3.02				2.041				2.603				3.135
		3.176				2.251				3.017				1.889				2.626				3.128
		3.135				2.108				2.936				1.706				2.627				3.021
		3.239				2.119				2.994				1.566				2.589				2.604
		3.161				2.055				2.99				1.957				2.522				2.581
		3.218				2.166				2.992				2.063				2.685				2.74
		3.198				2.039				3.135				2.225				2.722				2.768
		3.222				2.261				3.021				2.217				2.834				2.713
		3.198				2.117				3.102				1.799				2.521				2.662
		3.217				2.06				3.184				1.612				2.83				2.699
		3.176				1.965				3.183				1.598				2.662				3.156
		3.186				2.021				2.934				2.055				2.787				3.245
		3.22				2.023				2.989				1.928				2.633				3.045
		3.201				1.938				2.936				2.216				2.812				3.024
		3.175				2.101				2.834				1.927				2.857				3.163
		3.101				1.658				2.887				1.97				2.688				3.192
		3.12				1.715				2.787				2.005				2.753				3.211
		3.119				1.66				2.802				1.965				2.678				3.294
		3.096				1.743				2.802				2.076				2.771				3.183
	140620_90h_mef2Gal4-W-_mouseMHC488_ratAlphaActinin633_OFF_phalloidin_Dapi_p2_100x_2k0.lsm	3.139	3.2295		141004_90h_MEFx7916_mhc488_Kettin633_Phalloidin_p3_100x_2k0_speed5.lsm	2.195	2.18536		140702-90h_Mef2Gal4x109493_mhc488_Ket633_Phalloidin_p5_100x_2k0	2.312	2.37913		140702_p5	2.448	2.602		140916_90h_Mef2Gal4xHMS01703_mhc488_Ket633_Phalloidin_p5_100x_2k0.lsm	2.578	2.42247		140925_90h_MEFx7819_mhc488_Ket633_Phalloidin_p2_100x_2k0_NEW_NEW.lsm	2.05	2.03428
	n=36	3.23			n=36	2.185			n=30	2.334			n=36	2.361			n=36	2.602			n=36	1.999
	p5	3.148			p5	2.276			p5	2.393			p5	2.41			p5	2.301			p5	2.014
		3.198				2.076				2.335				2.484				2.386				2.06
		3.115				2.293				2.393				2.488				2.302				2.057
		3.177				2.287				2.421				2.636				2.365				2.076
		3.198				2.202				2.356				2.353				2.291				2.083
		3.176				2.061				2.426				2.503				2.54				2.105
		3.239				2.1				2.405				2.572				2.448				2.104
		3.247				2.225				2.28				2.605				2.589				2.022
		3.301				2.296				2.348				2.638				2.471				1.965
		3.168				2.271				2.412				2.431				2.498				1.957
		3.268				2.236				2.325				2.532				2.348				2.025
		3.202				2.036				2.451				2.56				2.376				1.974
		3.242				1.944				2.602				2.744				2.352				2.041
		3.248				1.905				2.408				2.662				2.479				1.897
		3.221				2.125				2.603				2.691				2.443				2.01
		3.322				2.036				2.372				2.804				2.451				1.922
		3.219				1.987				2.399				2.706				2.473				2.162
		3.262				2.614				2.334				2.643				2.286				2.092
		3.259				2.655				2.352				2.774				2.416				2.041
		3.28				2.491				2.386				2.621				2.518				2.108
		3.3				2.437				2.325				2.698				2.463				2.02
		3.22				2.578				2.408				2.968				2.583				2.091
		3.261				2.508				2.408				2.665				2.466				2.098
		3.241				2.669				2.325				2.629				2.589				2.008
		3.285				2.068				2.242				2.714				2.38				1.976
		3.24				2.302				2.384				2.746				2.301				2.101
		3.218				2.132				2.36				2.68				2.384				1.987
		3.24				2.132				2.275				2.503				2.386				2.054
		3.217				1.824								2.549				2.367				2.061
		3.238				2.173								2.783				2.363				2.1
		3.2				1.743								2.658				2.256				1.953
		3.221				1.809								2.493				2.248				1.97
		3.26				1.905								2.491				2.384				2.058
		3.262				1.897								2.429				2.526				1.993
	140620_90h_mef2Gal4-W-_mouseMHC488_ratAlphaActinin633_OFF_phalloidin_Dapi_p3_100x_2k0.lsm	3.28	3.26111		141004_90h_MEFx7916_mhc488_Kettin633_Phalloidin_p4_100x_2k0_speed5.lsm	2.025	2.23719		140814-90h_Mef2Gal4x109493_mhc488_Ket633_Phalloidin_p1_100x_2k0	3.764	3.50628		140702_p6	3.136	2.3365		140925_90h_MEFxHMS01703_mhc488_Ket633_Phalloidin_p5_100x_2k0.lsm	1.843	1.908		140925_90h_MEFx7819_mhc488_Ket633_Phalloidin_p4_100x_2k0.lsm	2.093	2.13728
	n=36	3.343			n=36	2.111			n=36	3.236			n=36	2.513			n=36	1.883			n=36	2.062
	p6	3.301			p6	2.08			p6	3.787			p6	2.167			p6	1.788			p6	1.854
		3.323				2.077				3.834				2.153				1.848				1.837
		3.303				2.153				3.759				2.323				1.878				2.18
		3.24				2.016				3.749				2.124				1.918				2.159
		3.324				1.84				3.451				2.079				1.82				2.202
		3.28				2.244				3.514				2.166				1.859				2.118
		3.282				2.093				3.71				2.154				1.918				2.355
		3.259				2.193				3.34				1.886				1.87				2.086
		3.259				2.129				3.541				1.689				1.834				1.786
		3.261				2.198				3.363				1.847				1.911				2.289
		3.238				2.188				3.717				2.498				1.896				2.242
		3.176				2.439				3.474				2.35				1.955				2.175
		3.28				2.598				3.549				2.253				1.911				2.077
		3.259				2.547				3.398				2.216				1.931				2.229
		3.281				2.496				3.383				2.388				1.911				2.121
		3.283				2.442				3.354				2.132				1.994				2.055
		3.281				2.53				3.425				2.431				1.855				2.16
		3.26				2.508				3.461				2.135				1.898				2.079
		3.242				2.328				3.433				2.218				1.885				2.097
		3.238				2.202				3.379				2.331				1.86				2.099
		3.239				2.263				3.324				3.072				1.833				2.055
		3.343				2.021				3.28				2.747				1.812				2.078
		3.218				1.751				3.551				3.018				1.882				2.078
		3.218				1.864				3.355				3.108				1.926				2.138
		3.28				1.856				3.479				2.797				1.914				2.251
		3.238				2.525				3.447				2.016				1.864				2.124
		3.22				2.516				3.614				2.117				1.981				2.361
		3.176				2.451				3.476				2.162				1.819				2.289
		3.197				2.411				3.473				2.248				1.887				2.419
		3.26				2.501				3.551				2.269				2.014				2.194
		3.28				2.531				3.485				2.117				2.167				2.299
		3.218				2.548				3.474				2.014				2.065				2.16
		3.218				1.779				3.508				2.298				2				2.152
		3.302				2.085				3.588				2.942				2.058				1.989
	140620_90h_mef2Gal4-W-_mouseMHC488_ratAlphaActinin633_OFF_phalloidin_Dapi_p4_100x_2k0.lsm	3.489	3.39425		130930-Mef2G4UASgmaGFP-7916-Mhc568-Ket633-90h-p1-100x-2k0-speed5-pg68.lsm	2.303	2.409		140814-90h_Mef2Gal4x109493_mhc488_Ket633_Phalloidin_p2_100x_2k0	3.305	3.19592		140702_p7	2.888	2.19261		140925_90h_MEFxHMS01703_mhc488_Ket633_Phalloidin_p4_100x_2k0.lsm	2.304	2.36522		131022-Mef2G4UASgmaGFP-7819-Mhc568-Ket633-90h-p1-100x-p1-speed4-av2-pg74.lsm	2.487	2.64083
	n=36	3.404			n=36	2.337			n=36	3.352			n=36	2.199			n=36	2.388			n=36	2.415
	p7	3.426			p7	2.384			p7	3.333			p7	2.198			p7	2.097			p7	2.393
		3.487				2.424				3.489				2.126				2.366				3.049
		3.301				2.549				3.41				2.119				2.285				3.045
		3.467				2.583				3.413				2.325				2.408				2.574
		3.449				2.549				3.22				2.14				2.283				2.855
		3.364				2.879				3.076				2.121				2.267				2.925
		3.383				2.777				2.906				2.336				2.366				2.167
		3.384				2.437				3.129				2.316				2.328				2.298
		3.412				2.307				3.132				2.453				2.371				2.221
		3.432				2.467				3.076				2.172				2.406				2.575
		3.408				1.809				3.052				2.06				2.3				2.66
		3.384				2.353				3.093				2.087				2.41				2.654
		3.446				2.332				3.268				2.605				2.325				2.965
		3.342				2.657				3.258				1.789				2.309				2.997
		3.431				2.558				3.1				2.094				2.284				2.962
		3.386				2.053				3.13				2.016				2.408				3.021
		3.363				2.251				3.268				1.953				2.485				2.922
		3.366				2.163				3.316				2.686				2.346				3.108
		3.37				2.159				3.172				2.083				2.371				3.021
		3.39				2.17				3.148				2.242				2.366				3.084
		3.364				2.085				3.12				2.464				2.451				2.963
		3.425				2.159				3.167				2.413				2.21				3.103
		3.372				2.327				3.268				2.633				2.295				2.997
		3.434				2.197				3.275				2.68				2.387				2.405
		3.372				2.662				3.157				2.277				2.346				2.094
		3.409				2.601				3.108				2.025				2.346				2.263
		3.348				2.386				2.966				1.807				2.375				2.215
		3.453				2.216				3.222				2.048				2.366				2.325
		3.367				2.493				3.241				1.859				2.454				2.604
		3.426				2.641				3.089				1.791				2.39				2.543
		3.343				2.8				3.155				1.856				2.581				2.22
		3.4				3.044				3.002				1.993				2.483				2.242
		3.298				2.421				3.31				2.087				2.517				2.36
		3.298				2.191				3.327				1.993				2.474				2.338
	140709-90h_Mef2Gal4xW-_mhc488_Ket633_Phalloidin_p1_100x_2k0.lsm	2.948	2.9175		130930-Mef2G4UASgmaGFP-7916-Mhc568-Ket633-90h-p2-100x-2k0-speed5-pg68.lsm	2.109	2.11256		140814-90h_Mef2Gal4x109493_mhc488_Ket633_Phalloidin_p3_100x_2k0	2.285	2.42011		140702_p8	1.812	1.72667		140924_90h_MEFxHMS01703_mhc488_Ket633_Phalloidin_p1_100x_2k0_NEW_NEW.lsm	2.191	2.37292		131022-Mef2G4UASgmaGFP-7819-Mhc568-Ket633-90h-p1-100x-p2-speed4-av2-pg74.lsm	2.382	2.77503
	n=36	2.972			n=36	2.099			n=36	2.436			n=36	1.571			n=36	2.197			n=36	2.609
	p8	2.949			p8	2.096			p8	2.392			p8	1.576			p8	2.268			p8	2.518
		2.909				2.195				2.34				1.751				2.335				2.491
		2.948				2.167				2.388				1.638				2.241				2.528
		2.933				2.181				2.493				1.592				2.308				2.521
		2.989				1.875				2.367				1.536				2.498				2.741
		2.928				2.162				2.393				1.56				2.305				2.69
		3.016				1.979				2.367				1.454				2.195				2.685
		2.951				2.065				2.327				1.741				2.312				2.524
		2.885				2.137				2.369				1.779				2.255				2.659
		2.929				2.17				2.256				1.915				2.448				2.908
		2.906				2.073				2.211				1.993				2.531				2.421
		2.968				2.082				2.457				1.812				2.354				2.654
		2.865				2.105				2.439				1.772				2.422				2.909
		2.887				1.993				2.429				1.628				2.357				2.946
		2.97				1.981				2.47				1.64				2.397				2.968
		2.845				2.091				2.45				1.786				2.348				3.072
		2.844				2.109				2.432				2.024				2.243				2.892
		2.929				2.192				2.543				1.73				2.431				2.904
		3.016				2.166				2.451				1.635				2.393				2.638
		2.885				2.297				2.491				1.584				2.49				2.76
		2.93				2.325				2.394				1.653				2.619				2.873
		2.867				2.201				2.387				1.744				2.503				2.76
		2.893				2.186				2.375				1.744				2.346				2.859
		2.849				1.931				2.415				1.723				2.348				2.832
		2.845				2.062				2.407				1.874				2.372				2.688
		2.99				1.941				2.522				1.807				2.372				2.797
		2.906				2.001				2.543				1.723				2.451				2.769
		2.844				2.205				2.519				1.848				2.236				2.885
		2.885				2.299				2.531				1.808				2.464				2.989
		2.865				1.993				2.434				2.062				2.584				2.962
		2.874				2.285				2.462				1.71				2.45				2.99
		2.951				2.057				2.503				1.747				2.323				3.073
		2.951				2.124				2.412				1.641				2.393				2.904
		2.908				2.118				2.434				1.547				2.445				3.1
	140709-90h_Mef2Gal4xW-_mhc488_Ket633_Phalloidin_p2_100x_2k0.lsm	3.2	3.19061		130930-Mef2G4UASgmaGFP-7916-Mhc568-Ket633-90h-p3-100x-2k0-speed5-pg68.lsm	2.285	2.14256		140814-90h_Mef2Gal4x109493_mhc488_Ket633_Phalloidin_p4_100x_2k0	2.966	3.09211		140702_p9	2.355	2.40008		141003_90h_MEFxHMS01703_MHC488_Ket633_Phalloidin_p1_63x_3k0_speed4.czi	2.813	2.77222		131022-Mef2G4UASgmaGFP-7819-Mhc568-Ket633-90h-p1-100x-p3-speed4-av2-pg74.lsm	2.28	2.47411
	n=36	3.218			n=36	2.348			n=36	2.995			n=36	2.364			n=36	2.749			n=36	2.435
	p9	3.197			p9	2.225			p9	2.989			p9	2.421			p9	2.707			p9	2.022
		3.197				2.338				2.934				2.301				2.774				2.189
		3.239				2.328				3.044				2.391				2.745				2.526
		3.197				2.328				3.017				2.29				2.706				2.602
		3.176				2.293				2.989				2.469				2.681				2.495
		3.198				2.243				2.997				2.277				2.828				2.586
		3.28				2.248				3.128				2.357				2.884				2.439
		3.176				2.343				3.112				2.325				2.675				2.518
		3.053				2.26				3.127				2.33				2.717				2.528
		3.1				2.214				3.017				2.348				2.643				2.441
		3.075				2.091				3.072				2.349				2.669				2.498
		3.033				1.994				3.127				2.311				2.734				2.388
		3.01				1.994				3.1				2.384				2.654				2.585
		3.052				1.952				3.127				2.298				2.951				2.604
		3.218				1.917				3.101				2.307				2.95				2.654
		3.176				1.911				2.937				2.239				3.012				2.443
		3.217				1.952				3.127				2.28				2.724				2.439
		3.197				1.967				3.073				2.155				2.553				2.404
		3.217				2.02				3.157				2.413				2.724				2.519
		3.198				1.958				3.08				2.491				2.725				2.618
		3.197				2.21				3.072				2.498				2.594				2.454
		3.262				1.756				3.132				2.473				3.019				2.548
		3.301				2.247				3.072				2.427				2.672				2.505
		3.28				2.245				3.1				2.454				2.888				2.483
		3.239				2.121				3.184				2.445				2.823				2.453
		3.238				2.118				3.211				2.626				2.894				2.454
		3.198				2.117				3.112				2.465				2.828				2.507
		3.259				2.079				3.156				2.602				2.834				2.437
		3.239				2.321				3.129				2.476				2.899				2.482
		3.218				2.076				3.127				2.498				2.766				2.634
		3.217				2.437				3.213				2.458				2.745				2.38
		3.176				2.045				3.133				2.638				2.745				2.506
		3.197				2.102				3.218				2.413				2.723				2.468
		3.217				2.049				3.241				2.475				2.752				2.544
	140918_90h_Mef2Gal4xW-_mhc488_P-sqh568_Phalloidin660_p2_100x_2k0.lsm	3.1	3.05775		130930-Mef2G4UASgmaGFP-7916-Mhc568-Ket633-90h-p4-100x-2k0-speed5-pg68.lsm	2.077	1.99222						140702_p10	2.119	2.17656		141003_90h_MEFxHMS01703_MHC488_Ket633_Phalloidin_p2_63x_3k0_speed5.czi	2.833	2.94258		131011-Mef2G4UASgmaGFP-7819-Mhc568-Ket633-90h-p3-100x-2k0-speed5-av2-pg70-1.lsm	3.018	2.87047
	n=36	3.091			n=36	2.202							n=36	2.243			n=36	2.944			n=36	2.784
	p10	3.115			p10	2.079							p10	2.182			p10	3.011			p10	2.948
		3.038				2.045								2.098				2.935				2.958
		3.033				1.891								2.118				2.889				2.782
		3.103				1.987								2.181				2.937				2.907
		3.124				1.995								2.18				2.833				2.782
		2.972				1.926								2.286				2.977				2.931
		3.102				1.953								2.246				2.995				2.882
		3.004				1.789								2.262				3.017				3.126
		2.974				1.946								2.284				2.878				3.094
		3.054				1.955								2.263				2.987				2.996
		3.153				1.951								2.056				2.988				3.112
		2.971				1.872								2.118				2.951				2.838
		3.142				1.834								2.055				2.863				2.92
		3.062				1.792								2.117				3.001				3.1
		3.011				2.061								2.077				2.867				3.095
		3.14				1.88								2.117				2.957				2.849
		2.958				1.885								2.142				2.904				2.796
		3.035				2.038								2.12				2.962				2.838
		3.041				1.997								2.103				2.967				2.77
		3.148				2.036								2.205				2.869				2.786
		3.075				2.178								2.099				2.926				2.824
		3.041				1.785								2.222				2.941				2.729
		3.137				1.831								2.18				3.048				2.737
		3.148				2.004								2.139				2.957				2.595
		2.958				1.944								2.244				2.933				2.586
		2.999				1.974								2.18				2.967				2.745
		3.048				2.044								2.221				2.807				2.909
		2.969				2.041								2.223				2.986				2.793
		3.09				2.034								2.152				2.881				2.917
		3.059				2.191								2.322				2.945				2.913
		2.973				2.135								2.259				2.923				2.737
		3.135				2.215								2.203				2.923				2.797
		3.038				2.036								2.223				3.055				2.92
		3.038				2.117								2.117				3.076				2.823
Statistical test:		non-parametric Mann-Whitney U test
comparison		P-value
wild type vs sqh-IR[GD7916]		< 0.0001	***
wild type vs sqh-IR[KK109493]		0.062	ns
wild type vs zip-IR[HMS01618]		< 0.0001	***
wild type vs zip-IR[HMS01703]		< 0.0001	***
wild type vs zip-IR[GD7819]		0.0003	***

## Sheet: Fig6G
Figure 6M
	wild type, 32h APF fiber length					sqh-IR[GD7916], 32h APF fiber length					zip-IR[HMS01703], 32h APF fiber length
	Name of the file	Pupa number	fiber length [µm]	Pupal mean [µm]		Name of the file	Pupa number	fiber length [µm]	Pupal average [µm]		Name of the file	Pupa number	fiber length [µm]	Pupal average [µm]
	140822_32h_MEFxW-_mhc488_AlphaAct633_Phalloidin	1	149			140822_32h_MEFx7916_mhc488_AlphaAct633_Phalloidin	5	245			141003_32h_MEFxHMS01703_mhc488_Alpha-Actin633_Phalloidin	5	241
			167					234	239.5				249	245
			184	166.667			2	225				2	419
		4	159	159				238					272	345.5
		3	268					210				1	272
			267	267.5				234					310	291
		2	133	133				208	223		141004_32h_MEFxHMS01703_mhc488_Alpha-Actin633_Phalloidin_	1	249
	140924_32h_MEFxW-_mhc488_Alpha-Actin633_Phalloidin	5	123				1	196					247
			128					194					262	252.667
			136	129				205				2	215
		4	122					208	200.75				205	210
			131	126.5		141004_32h_MEFx7916_mhc488_Alpha-Actin633_Phalloidin	5	182				4	153
		3	281					204					188	170.5
			292	286.5				222	202.667		total pupa number	6	mean [µm]	252.444
		2	129				4	170
			160					196
			159					210
			156	151				204	195
	141004_32h_MEFxW-_mhc488_Alpha-Actin633_Phalloidin	4	94				3	211
			110					232
			90	98				223
		3	155					222	222
			150				2	269
			145					276
			145	148.75				247
		1	187	187				279	267.75
	total pupa number	11	mean [µm]	168.447			1	211
								208
								226	215
						total pupa number	8	mean [µm]	220.708
	Statistical test:		non-parametric Mann-Whitney U test
	comparison		P-value
	wild type vs sqh-IR[GD7916]		0,0157	*
	wild type vs zip-IR[MHS01703]		0,0145	*

## Sheet: Fig7A,B
Figure 7A															For Figure 7B
	AGE (h APF)	32						90							90
	genotype	wild type		kon-IR[KK106680]		sqh-IR[GD7916]		wild type		kon-IR[KK106680]		sqh-IR[GD7916]			wild type		kon-IR[KK106680]		sqh-IR[GD7916]
		Id	ᴪ	Id	ᴪ	Id	ᴪ	Id	ᴪ	Id	ᴪ	Id	ᴪ		Id	Nb of sarcomeres	Id	Nb of sarcomeres	Id	Nb of sarcomeres
		35_A	155.756	19_A	157.44	07_A	147.28	09_A	134.406	18_B	138.403	03_A	133.543		09_A	1119	18_B	475	03_A	5451
		35_D	147.361	19_B	156.44	07_B	153.401	09_B	127.446	18_C	138.071	03_B	131.188		09_B	2227	18_C	887	03_B	7129
		35_F	151.145	19_C	154.793	07_C	161.224	09_C	126.661	18_D	133.19	03_C	135.212		09_C	3431	18_D	2535	03_C	22414
		35_G	151.202	19_E	153.665	07_D	158.381	09_D	125.797	18_F	134.781	03_D	136.191		09_D	5213	18_F	2121	03_D	43473
		35_H	149.649	19_F	150.28	07_E	160.383	09_E	133.342	18_H	140.426	03_E	134.648		09_E	7014	18_H	2142	03_E	43017
		36_A	150.647	19_G	148.33	15_A	152.016	09_F	127.427	18_I	132.264				09_F	8722	18_I	3686
		36_B	151.155	19_H	163.396	15_B	161.978	09_G	125.146	18_M	133.375				09_G	10579	18_M	2990
		36_C	147.552	19_K	151.016	15_D	159.506	09_H	137.031	28_A	127.493				09_H	5981	28_A	635
		36_D	150.414	19_L	152.232	15_E	157.564	09_I	125.777	28_B	132.474				09_I	13301	28_B	3952
		36_E	150.336	26_A	159.191			09_J	128.064	28_C	129.459				09_J	14984	28_C	5845
		36_F	150.736	26_B	160.239			09_K	124.199	39_B	128.484				09_K	16151	39_B	759
				26_C	157.94			27_A	123.786	39_E	136.591				27_A	12306	39_E	1522
				26_D	155.491			27_B	127.924	39_H	133.787				27_B	12997	39_H	3115
								27_C	126.753						27_C	19568
								27_E	128.577						27_E	12102
								27_F	123.47						27_F	16806
								27_G	129.719						27_G	13319
								27_I	124.936						27_I	16238
								27_J	126.868						27_J	24709
								27_K	124.74						27_K	13044
	no of pupae	11		13		9		20		13		5
	AVG		150.541		155.419		156.859		127.603		133.754		134.157
	STD		2.19831		4.3036		4.93289		3.60718		3.91174		1.91607
	AVG - AVG(WT90)		22.9376		27.816		29.2559		0		6.15024		6.55317
	Statistical test:	non-parametric Mann-Whitney U test
	comparison	P-value
	wild type vs kon-IR 32h APF	0.00594277	**
	wild type vs sqh-IR 32h APF	0.0042391	**
	wild type vs kon-IR 90h APF	0.000106335	***
	wild type vs sqh-IR 90h APF	0.00225861	**

## Sheet: Fig7B
Figure 7B
AGE	90h APF
genotype	wild type																					sqh-IR[GD7916]					kon-IR[KK106680]
d (µm) \ Id	09_A	09_B	09_C	09_D	09_E	09_F	09_G	09_H	09_I	09_J	09_K	27_A	27_B	27_C	27_E	27_F	27_G	27_I	27_J	27_K	27_M	03_A	03_B	03_C	03_D	03_E	18_B	18_C	18_D	18_F	18_H	18_I	18_M	28_A	28_B	28_C	39_B	39_E	39_H
-2.2715	133.907	126.163	126.076	124.905	132.356	126.976	124.66	136.5	125.609	127.79	123.92	123.563	127.735	126.584	128.218	123.148	129.419	124.402	126.611	124.495	127.623	138.595	139.418	142.02	143.119	141.968	131.454	137.092	132.494	133.966	140.244	130.908	133.685	127.892	131.462	128.314	128.201	132.212	133.477
-2.1945	133.976	126.159	126.07	124.886	132.378	126.956	124.609	136.555	125.594	127.775	123.89	123.566	127.701	126.514	128.071	123.179	129.351	124.377	126.559	124.441	127.569	138.622	139.418	142.001	143.137	141.954	131.417	137.146	132.434	133.86	140.111	130.748	133.666	127.692	131.251	128.404	128.023	131.829	133.424
-2.1175	134.003	126.168	126.078	124.946	132.414	126.91	124.61	136.588	125.568	127.801	123.868	123.499	127.658	126.511	128.034	123.122	129.275	124.287	126.527	124.43	127.532	138.645	139.438	141.996	143.132	141.939	131.407	137.144	132.4	133.8	140.026	130.807	133.524	127.489	131.13	128.481	127.764	131.772	133.398
-2.0405	134.023	126.102	126.095	125.008	132.462	126.901	124.627	136.604	125.52	127.845	123.846	123.408	127.584	126.505	128.018	123.038	129.227	124.26	126.545	124.435	127.464	138.641	139.45	142.017	143.106	141.919	131.372	137.123	132.387	133.824	139.901	130.941	133.316	127.285	131.045	128.55	127.658	132.013	133.425
-1.9635	134.02	126.074	126.143	125.056	132.523	126.929	124.616	136.683	125.509	127.825	123.844	123.403	127.569	126.491	128.015	122.993	129.209	124.267	126.51	124.449	127.411	138.646	139.433	142.033	143.052	141.917	131.312	137.067	132.378	133.88	139.774	131.021	133.096	127.144	131.036	128.516	127.838	131.997	133.464
-1.8865	134.032	126.164	126.214	125.145	132.64	126.928	124.587	136.813	125.546	127.767	123.817	123.51	127.592	126.457	128.04	123.01	129.238	124.247	126.377	124.473	127.38	138.664	139.391	141.983	143.001	141.897	131.272	136.992	132.368	133.927	139.617	131.026	132.911	127.113	131.04	128.512	127.79	131.727	133.473
-1.8095	134.105	126.255	126.284	125.272	132.868	126.906	124.641	137.017	125.606	127.774	123.786	123.532	127.577	126.427	127.966	122.962	129.26	124.172	126.265	124.46	127.372	138.668	139.348	141.926	142.961	141.903	131.256	136.966	132.388	133.934	139.464	130.997	132.788	127.088	130.92	128.579	127.626	131.702	133.377
-1.7325	134.223	126.424	126.387	125.478	133.213	126.925	124.753	137.318	125.644	127.81	123.738	123.489	127.551	126.472	127.881	122.957	129.282	124.126	126.187	124.358	127.425	138.675	139.306	141.87	142.924	141.903	131.269	136.986	132.411	133.931	139.423	130.971	132.679	126.947	130.841	128.587	127.772	131.885	133.287
-1.6555	134.324	126.795	126.441	125.763	133.578	126.955	124.839	137.677	125.684	127.81	123.706	123.562	127.514	126.559	127.91	123.069	129.345	124.189	126.113	124.267	127.502	138.681	139.285	141.815	142.9	141.866	131.288	136.886	132.387	133.937	139.495	130.932	132.608	126.843	130.795	128.481	127.812	131.948	133.312
-1.5785	134.437	127.143	126.343	125.877	133.845	126.962	124.957	138.044	125.728	127.831	123.682	123.683	127.492	126.634	127.968	123.155	129.399	124.27	126.113	124.204	127.539	138.716	139.28	141.787	142.88	141.825	131.281	136.799	132.348	133.958	139.636	130.957	132.574	126.928	130.741	128.431	127.741	131.927	133.402
-1.5015	134.599	127.289	126.177	125.636	133.918	127.006	125.024	138.222	125.703	127.885	123.637	123.732	127.569	126.795	127.972	123.23	129.412	124.346	126.216	124.1	127.57	138.786	139.263	141.763	142.842	141.814	131.263	136.844	132.287	133.925	139.77	131.007	132.589	127.115	130.741	128.456	127.83	131.713	133.451
-1.4245	134.781	127.081	126.068	125.251	133.732	127.06	124.925	138.084	125.587	127.869	123.64	123.705	127.613	126.887	127.926	123.241	129.337	124.5	126.463	124.052	127.572	138.861	139.231	141.734	142.817	141.814	131.233	136.916	132.203	133.838	139.814	130.98	132.604	127.191	130.842	128.544	127.9	131.604	133.432
-1.3475	134.938	126.673	126.031	125.056	133.381	127.046	124.818	137.816	125.484	127.869	123.701	123.687	127.544	126.84	127.874	123.187	129.221	124.602	126.727	124.144	127.476	138.886	139.202	141.734	142.818	141.796	131.163	137.026	132.184	133.753	139.831	130.911	132.611	127.25	130.879	128.786	127.864	131.839	133.448
-1.2705	134.958	126.372	126.016	125.022	133.021	127.027	124.744	137.522	125.466	127.894	123.766	123.642	127.493	126.767	127.866	123.184	129.185	124.538	126.777	124.27	127.341	138.903	139.229	141.774	142.827	141.792	131.076	137.124	132.281	133.687	139.952	130.882	132.703	127.361	130.848	129.26	127.772	132.014	133.505
-1.1935	134.792	126.238	125.967	124.997	132.744	127.007	124.667	137.193	125.48	127.822	123.82	123.585	127.493	126.673	127.86	123.199	129.2	124.381	126.646	124.42	127.292	138.886	139.267	141.808	142.868	141.805	131.085	137.317	132.46	133.729	140.147	130.964	132.861	127.314	130.965	129.759	127.878	132.078	133.751
-1.1165	134.518	126.155	125.903	124.921	132.584	126.955	124.634	136.91	125.49	127.744	123.825	123.543	127.472	126.597	127.817	123.168	129.19	124.11	126.504	124.469	127.285	138.794	139.309	141.85	142.901	141.783	131.14	137.529	132.677	133.846	140.399	131.167	133.009	127.091	131.221	129.969	128.156	132.114	133.97
-1.0395	134.232	126.068	125.845	124.89	132.508	126.939	124.607	136.738	125.476	127.74	123.82	123.474	127.468	126.469	127.777	123.047	129.193	123.932	126.437	124.407	127.293	138.638	139.368	141.892	142.873	141.749	131.219	137.653	132.959	133.944	140.72	131.467	133.022	126.888	131.572	129.704	128.409	132.109	133.972
-0.9625	134.053	126.049	125.814	124.962	132.44	126.937	124.597	136.597	125.483	127.704	123.86	123.442	127.469	126.272	127.756	122.945	129.198	123.929	126.418	124.374	127.328	138.415	139.373	141.873	142.798	141.732	131.303	137.694	133.164	133.994	140.942	131.817	132.909	126.784	131.836	128.911	128.55	132.141	134.105
-0.8855	133.958	126.086	125.869	124.973	132.406	126.901	124.577	136.485	125.53	127.669	123.886	123.391	127.427	126.198	127.691	122.931	129.18	123.952	126.413	124.425	127.329	138.13	139.294	141.814	142.705	141.652	131.256	137.696	133.17	134.016	140.992	131.984	132.735	126.834	131.802	127.882	128.554	132.273	134.156
-0.8085	133.879	126.103	125.959	124.915	132.439	126.873	124.54	136.43	125.582	127.692	123.859	123.361	127.397	126.231	127.644	122.92	129.159	123.949	126.449	124.474	127.284	137.86	139.223	141.744	142.617	141.541	131.107	137.683	132.961	133.944	140.813	131.847	132.576	126.828	131.537	127.167	128.372	132.321	133.837
-0.7315	133.823	126.188	125.971	124.902	132.428	126.889	124.571	136.401	125.633	127.69	123.849	123.375	127.423	126.281	127.686	122.953	129.099	123.891	126.482	124.428	127.245	137.645	139.179	141.672	142.529	141.462	130.971	137.608	132.632	133.725	140.461	131.484	132.422	126.756	131.19	126.938	128.188	132.209	133.434
-0.6545	133.785	126.286	125.902	124.933	132.359	126.966	124.662	136.336	125.653	127.652	123.882	123.35	127.437	126.271	127.687	122.983	129.074	123.88	126.478	124.444	127.248	137.499	139.148	141.62	142.448	141.426	130.892	137.588	132.407	133.541	140.093	131.039	132.281	126.664	130.93	127.111	128.238	131.94	133.285
-0.5775	133.771	126.311	125.926	124.965	132.307	127.031	124.734	136.176	125.643	127.625	123.934	123.311	127.454	126.209	127.665	123.001	129.1	123.953	126.479	124.552	127.239	137.403	139.147	141.594	142.391	141.395	130.857	137.649	132.28	133.443	139.764	130.7	132.2	126.635	130.823	127.399	128.1	131.543	133.106
-0.5005	133.753	126.34	125.998	124.991	132.318	127.049	124.771	136.034	125.675	127.652	123.995	123.311	127.524	126.181	127.726	123.065	129.163	123.914	126.526	124.691	127.309	137.357	139.16	141.591	142.38	141.386	130.902	137.78	132.171	133.347	139.584	130.499	132.222	126.721	130.711	127.632	127.662	131.374	132.825
-0.4235	133.725	126.372	125.992	124.993	132.362	127.076	124.794	136.011	125.761	127.684	124.122	123.375	127.569	126.216	127.818	123.133	129.229	123.881	126.599	124.844	127.476	137.363	139.182	141.616	142.383	141.408	130.998	138.059	132.114	133.288	139.521	130.494	132.384	126.83	130.582	127.738	127.148	131.333	132.766
-0.3465	133.674	126.43	125.995	125.037	132.328	127.128	124.801	135.952	125.861	127.746	124.298	123.481	127.613	126.271	127.834	123.122	129.327	124	126.683	124.959	127.615	137.381	139.224	141.669	142.414	141.437	131.091	138.355	132.148	133.296	139.459	130.62	132.674	127.035	130.535	127.829	126.853	131.265	132.885
-0.2695	133.572	126.57	126.066	125.104	132.208	127.195	124.838	135.74	126.018	127.819	124.5	123.584	127.736	126.355	127.855	123.118	129.477	124.095	126.811	125.107	127.792	137.411	139.249	141.743	142.493	141.482	131.244	138.545	132.193	133.381	139.4	130.75	133.088	127.304	130.549	127.914	126.909	131.382	132.898
-0.1925	133.421	126.786	126.175	125.123	132.005	127.292	124.925	135.426	126.213	127.868	124.78	123.648	127.873	126.513	127.937	123.207	129.556	124.19	126.993	125.306	128.06	137.475	139.265	141.83	142.574	141.524	131.462	138.666	132.2	133.493	139.292	130.795	133.345	127.504	130.565	127.929	127.18	131.49	132.852
-0.1155	133.194	127.04	126.319	125.164	131.746	127.449	125.036	135.03	126.401	127.917	125.12	123.691	127.983	126.688	128.145	123.346	129.645	124.259	127.169	125.477	128.3	137.54	139.293	141.89	142.631	141.567	131.648	138.701	132.191	133.554	139.11	130.75	133.362	127.7	130.599	128.026	127.415	131.499	132.806
-0.0385	132.998	127.2	126.397	125.237	131.547	127.589	125.131	134.727	126.545	127.931	125.352	123.709	128.041	126.791	128.361	123.4	129.81	124.301	127.231	125.593	128.404	137.544	139.3	141.93	142.67	141.612	131.723	138.674	132.17	133.562	138.972	130.674	133.356	127.963	130.612	128.197	127.282	131.532	132.716
0.0385	132.988	127.138	126.359	125.228	131.496	127.618	125.114	134.764	126.547	127.857	125.349	123.684	127.918	126.759	128.418	123.374	129.86	124.349	127.12	125.533	128.37	137.507	139.313	141.939	142.681	141.652	131.699	138.646	132.172	133.519	138.971	130.682	133.404	128.081	130.587	128.349	126.98	131.584	132.932
0.1155	133.12	126.956	126.291	125.126	131.641	127.512	124.979	135.005	126.43	127.752	125.14	123.642	127.71	126.641	128.358	123.302	129.682	124.308	126.899	125.309	128.192	137.475	139.318	141.873	142.668	141.636	131.581	138.663	132.184	133.471	139.082	130.752	133.452	128.008	130.524	128.373	127.081	131.564	133.165
0.1925	133.31	126.762	126.207	125.008	131.934	127.362	124.854	135.302	126.255	127.7	124.815	123.535	127.545	126.499	128.207	123.25	129.446	124.134	126.721	124.998	127.931	137.439	139.256	141.774	142.647	141.614	131.398	138.67	132.15	133.443	139.244	130.772	133.363	127.81	130.53	128.25	127.38	131.478	133.085
0.2695	133.481	126.603	126.135	124.971	132.189	127.25	124.808	135.673	126.098	127.687	124.505	123.422	127.413	126.386	128.057	123.269	129.294	124.023	126.637	124.72	127.731	137.398	139.145	141.7	142.616	141.601	131.235	138.537	132.106	133.371	139.409	130.71	133.115	127.55	130.579	128.094	127.531	131.362	132.969
0.3465	133.596	126.503	126.125	125.002	132.335	127.167	124.8	135.989	125.99	127.66	124.275	123.387	127.405	126.306	128.031	123.226	129.21	124.023	126.588	124.502	127.606	137.363	139.104	141.626	142.568	141.579	131.121	138.268	132.047	133.24	139.503	130.653	132.837	127.157	130.5	128.029	127.303	131.502	132.908
0.4235	133.651	126.445	126.091	125.037	132.376	127.108	124.782	136.155	125.888	127.623	124.111	123.368	127.475	126.235	128.021	123.168	129.158	124.035	126.538	124.383	127.501	137.347	139.105	141.577	142.533	141.531	131.025	137.904	132.005	133.153	139.603	130.617	132.527	126.861	130.386	127.997	127.311	131.699	132.974
0.5005	133.66	126.373	126.042	125.008	132.364	127.085	124.748	136.228	125.791	127.639	123.955	123.339	127.487	126.145	127.917	123.166	129.118	124.008	126.484	124.325	127.429	137.352	139.062	141.561	142.51	141.471	130.96	137.582	132.019	133.18	139.755	130.595	132.283	126.79	130.447	128.051	127.494	131.682	133.199
0.5775	133.667	126.245	126.053	124.965	132.409	127.045	124.712	136.3	125.706	127.628	123.841	123.278	127.435	126.104	127.796	123.108	129.138	123.986	126.477	124.266	127.402	137.411	139.031	141.565	142.509	141.451	130.939	137.464	132.098	133.252	139.98	130.733	132.188	126.882	130.612	128.343	127.525	131.456	133.367
0.6545	133.696	126.172	126.031	124.934	132.456	127.002	124.684	136.388	125.644	127.586	123.827	123.197	127.359	126.166	127.773	122.975	129.14	124.011	126.498	124.212	127.381	137.524	139.045	141.595	142.54	141.472	130.948	137.44	132.279	133.372	140.272	131.056	132.186	127.024	130.826	128.869	127.886	131.583	133.581
0.7315	133.779	126.098	125.99	124.853	132.454	127.022	124.681	136.458	125.588	127.546	123.817	123.185	127.312	126.183	127.827	122.944	129.098	124.013	126.468	124.17	127.347	137.666	139.079	141.659	142.596	141.512	130.987	137.443	132.56	133.535	140.624	131.442	132.291	127.032	131.137	129.539	128.346	132.135	133.788
0.8085	133.871	126.028	125.983	124.817	132.496	127.03	124.692	136.524	125.535	127.525	123.75	123.212	127.3	126.146	127.805	122.99	129.114	123.915	126.431	124.102	127.305	137.862	139.073	141.746	142.688	141.565	131.023	137.576	132.862	133.671	140.955	131.794	132.48	126.897	131.499	130.046	128.685	132.542	133.993
0.8855	133.918	126.043	125.952	124.827	132.61	126.99	124.705	136.55	125.502	127.543	123.678	123.186	127.272	126.113	127.688	123.004	129.139	123.834	126.425	124.045	127.297	138.115	139.117	141.816	142.766	141.625	131.083	137.784	133.075	133.727	141.081	131.92	132.716	126.946	131.832	130.006	128.736	132.819	134.316
0.9625	133.969	126.097	125.928	124.782	132.694	126.974	124.72	136.651	125.51	127.562	123.641	123.133	127.215	126.126	127.679	123.004	129.11	123.824	126.399	124.083	127.305	138.377	139.204	141.835	142.814	141.683	131.16	137.852	133.068	133.683	140.97	131.778	132.929	127.199	131.993	129.238	128.545	132.802	134.4
1.0395	134.138	126.148	125.937	124.793	132.722	127.031	124.73	136.851	125.554	127.563	123.633	123.229	127.232	126.235	127.716	122.964	129.123	123.904	126.339	124.137	127.333	138.599	139.243	141.846	142.838	141.745	131.194	137.731	132.87	133.546	140.676	131.426	133.059	127.372	131.928	128.173	128.363	132.678	134.236
1.1165	134.42	126.151	125.911	124.893	132.809	127.111	124.743	137.053	125.556	127.612	123.594	123.394	127.285	126.412	127.782	122.91	129.167	124.101	126.265	124.142	127.349	138.764	139.257	141.881	142.837	141.806	131.168	137.508	132.611	133.416	140.315	131.066	133.225	127.488	131.673	127.405	128.173	132.641	133.975
1.1935	134.643	126.213	125.878	124.968	132.984	127.156	124.728	137.261	125.52	127.707	123.536	123.482	127.23	126.457	127.964	122.983	129.154	124.34	126.216	124.102	127.389	138.848	139.233	141.908	142.836	141.848	131.139	137.283	132.371	133.321	140.064	130.931	133.316	127.492	131.432	127.139	127.946	132.117	133.66
1.2705	134.726	126.355	125.953	124.993	133.207	127.193	124.724	137.57	125.579	127.743	123.55	123.576	127.141	126.438	128.113	123.126	129.142	124.436	126.168	124.077	127.515	138.881	139.185	141.896	142.825	141.861	131.158	136.975	132.194	133.264	139.901	130.915	133.128	127.336	131.232	127.227	127.852	131.751	133.526
1.3475	134.717	126.482	126.118	125.098	133.454	127.231	124.777	137.94	125.66	127.706	123.618	123.679	127.134	126.564	128.096	123.196	129.195	124.388	126.161	124.111	127.617	138.878	139.158	141.871	142.815	141.866	131.184	136.653	132.166	133.227	139.832	130.891	132.831	127.13	131.036	127.422	127.551	132.056	133.558
1.4245	134.599	126.734	126.272	125.372	133.742	127.223	124.871	138.138	125.699	127.707	123.706	123.686	127.258	126.723	128.053	123.173	129.257	124.289	126.338	124.087	127.668	138.83	139.146	141.841	142.814	141.869	131.188	136.468	132.212	133.223	139.84	130.936	132.639	126.954	130.867	127.644	127.183	132.347	133.544
1.5015	134.458	127.116	126.371	125.647	134.027	127.112	125	138.189	125.722	127.77	123.743	123.583	127.42	126.705	128.098	123.142	129.207	124.152	126.615	123.995	127.643	138.764	139.127	141.838	142.836	141.936	131.156	136.432	132.241	133.239	139.756	131.061	132.691	126.875	130.811	127.778	127.355	132.114	133.462
1.5785	134.341	127.388	126.405	125.734	134.099	126.984	125.074	138.092	125.64	127.832	123.684	123.437	127.428	126.554	128.138	123.051	129.158	124.06	126.792	123.941	127.511	138.701	139.11	141.873	142.886	142.028	131.084	136.487	132.275	133.289	139.6	131.104	132.83	126.885	130.869	127.875	127.556	131.849	133.395
1.6555	134.191	127.329	126.349	125.648	133.864	126.945	125.041	137.739	125.547	127.787	123.639	123.33	127.366	126.387	128.03	122.97	129.17	124.012	126.785	123.97	127.409	138.673	139.11	141.914	142.922	142.08	131.045	136.617	132.317	133.344	139.484	131.07	132.936	126.909	130.915	128.014	127.541	131.981	133.339
1.7325	134.043	127.079	126.176	125.391	133.449	126.961	124.949	137.324	125.559	127.67	123.658	123.363	127.375	126.265	127.846	122.937	129.152	123.944	126.702	124.017	127.376	138.648	139.117	141.967	142.962	142.125	131.058	136.821	132.276	133.366	139.433	131.042	132.966	126.937	131.003	128.133	127.572	132.234	133.281
1.8095	133.932	126.817	126.04	125.1	133.067	126.973	124.866	137.033	125.544	127.594	123.652	123.38	127.4	126.248	127.809	122.938	129.193	123.902	126.658	124.061	127.339	138.617	139.123	141.999	143.018	142.208	131.063	136.933	132.236	133.394	139.402	131.081	133.025	127.052	131.122	128.225	127.491	132.333	133.363
1.8865	133.897	126.599	125.996	124.998	132.848	126.961	124.795	136.826	125.504	127.565	123.661	123.286	127.387	126.301	127.86	122.964	129.227	123.869	126.599	124.121	127.337	138.603	139.139	142.016	143.052	142.292	131.077	136.962	132.256	133.38	139.464	131.132	133.226	127.142	131.114	128.368	127.513	132.237	133.523
1.9635	133.905	126.459	125.951	125.001	132.761	126.994	124.729	136.647	125.534	127.579	123.731	123.28	127.344	126.373	127.846	122.905	129.144	123.86	126.544	124.144	127.356	138.621	139.169	142.038	143.076	142.316	131.093	137.008	132.279	133.387	139.707	131.151	133.461	127.171	131.063	128.553	127.489	132.122	133.486
2.0405	133.914	126.422	125.908	124.987	132.717	127.043	124.712	136.537	125.597	127.627	123.788	123.3	127.304	126.395	127.815	122.922	129.098	123.853	126.558	124.164	127.399	138.627	139.214	142.044	143.111	142.325	131.141	137.067	132.271	133.439	139.956	131.112	133.583	127.31	131.055	128.677	127.619	132.387	133.291
2.1175	133.905	126.433	125.883	125.039	132.687	127.06	124.718	136.497	125.634	127.642	123.841	123.336	127.343	126.392	127.77	122.999	129.154	123.837	126.61	124.206	127.43	138.6	139.236	142.002	143.136	142.365	131.176	137.141	132.253	133.464	140.091	131.067	133.617	127.503	131.103	128.7	127.779	132.869	133.348
2.1945	133.871	126.385	125.862	125.067	132.662	127.082	124.704	136.53	125.664	127.632	123.881	123.408	127.387	126.438	127.742	123.033	129.214	123.891	126.636	124.23	127.447	138.592	139.226	141.96	143.142	142.397	131.181	137.215	132.247	133.511	140.183	131.092	133.711	127.681	131.23	128.624	127.594	132.723	133.599
2.2715	133.795	126.338	125.843	124.979	132.612	127.11	124.724	136.541	125.686	127.65	123.863	123.487	127.42	126.479	127.943	123.122	129.25	123.959	126.621	124.267	127.461	138.583	139.202	141.932	143.141	142.392	131.189	137.201	132.257	133.603	140.36	131.188	133.811	127.816	131.331	128.566	127.545	132.404	133.818

## Sheet: Fig8I,J
Figure 8I														For Figure 8G,H,J
AGE (h APF)	32						90							90
genotype	wild type		Mhc[10]		Mhc[10]; Mhc-rod		wild type		Mhc[10]		Mhc[10]; Mhc-rod			wild type		Mhc[10]; Mhc-rod
	Id	ᴪ	Id	ᴪ	Id	ᴪ	Id	ᴪ	Id	ᴪ	Id	ᴪ		Id	Nb of sarcomeres	Id	Nb of sarcomeres
	21_A_1	144.101	23_B_4	159.01	22_A_3	154.013	11_A_4	126.101	24_A_3	132.278	12_B_3	135.334		11_A_4	1074	12_B_3	819
	21_B_1	146.404	23_C_4	154.144	22_B_3	156.106	11_B_4	128.365	24_B_3	132.368	12_C_3	129.49		11_B_4	3289	12_C_3	1448
	21_C_1	144.661	23_D_4	162.238	22_C_3	156.073	11_C_4	125.893	24_C_3	131.928	12_D_3	128.591		11_C_4	5345	12_D_3	2724
	21_D_1	146.867	23_E_4	153.23	22_D_3	155.288	11_D_4	131.179	24_D_3	131.982	12_E_3	130.056		11_D_4	7643	12_E_3	3648
	21_E_1	141.288	23_F_4	154.257	22_E_3	151.533	11_E_4	126.835	24_E_3	133.806	12_F_3	131.339		11_E_4	8906	12_F_3	4455
	21_F_1	148.178	23_G_4	157.36	22_F_3	155.63	11_H_4	128.044	24_F_3	134.907	12_G_3	131.957		11_H_4	12004	12_G_3	5757
	21_G_1	144.409	23_H_4	157.971	22_G_3	155.222	11_J_4	135.988	24_G_3	133.125	12_H_3	133.001		11_J_4	4924	12_H_3	7065
	21_H_1	142.96	23_I_4	156.274	22_H_3	159.923	11_K_4	133.202	24_H_3	134.671	12_I_3	135.571		11_K_4	15123	12_I_3	8496
	21_I_1	145.478	23_J_4	156.581	22_I_3	159.656	11_L_4	125.991	24_I_3	132.85	12_J_3	133.385		11_L_4	17277	12_J_3	9826
	21_J_1	147.25	23_K_4	154.765	22_J_3	155.891	11_N_4	127.657	24_J_3	131.69	12_K_3	127.507		11_N_4	19292	12_K_3	11084
	33_B_5	152.372					11_O_4	125.097	24_Z_3	134.232	12_L_3	133.181		11_O_4	19497	12_L_3	12243
	33_D_5	147.65					11_P_4	126.685						11_P_4	21414
	33_E_5	158.418					15_A_1	125.82						15_A_1	20235
	33_F_5	158.49					15_B_1	125.912						15_B_1	16518
	34_A_5	163.273					15_C_1	130.018						15_C_1	2429
	34_B_5	159.86					15_D_1	125.751						15_D_1	27811
	34_C_5	155.755					15_E_1	126.712						15_E_1	24057
	34_E_5	154.824					15_F_1	130.958						15_F_1	31373
	34_F_5	155.389					15_G_1	126.9						15_G_1	30487
							15_H_1	130.334						15_H_1	35513
							15_I_1	128.149						15_I_1	30642
							15_J_1	128.245						15_J_1	36541
							15_K_1	129.343						15_K_1	23876
							15_L_1	127.031						15_L_1	41101
							15_M_1	127.575						15_M_1	42849
							15_N_1	125.71						15_N_1	58157
							15_O_1	129.837						15_O_1	51269
							15_P_1	131.89						15_P_1	48592
							15_Q_1	128.117						15_Q_1	30012
							15_R_1	127.042						15_R_1	51453
							15_S_1	124.38						15_S_1	42487
no of pupae	19		10		10		31		11		11
AVG		150.401		156.583		155.934		128.089		133.076		131.765
STD		6.59953		2.71617		2.44684		2.58629		1.15709		2.64368
AVG - AVG(WT90)		22.3123		28.4939		27.8444		0		4.98696		3.67558
Statistical test:	non-parametric Mann-Whitney U test
comparison	P-value
wild type vs Mhc[10] 32h APF	0.0274432	*
wild type vs Mhc[10];Mhc-rod 32h APF	0.0274432	*
wild type vs Mhc[10] 90h APF	9.2e-07	***
wild type vs Mhc[10];Mhc-rod 90h APF	0.000322726	***

[truncated: 2 more sheets: Fig8J, Fig8K]
